# Supplementary material for: Introduction of artificial plants has no detrimental or beneficial effects on laboratory zebrafish husbandry but limits available swimming space
Source: PLoS One. 2026 May 19;21(5):e0348591. doi: 10.1371/journal.pone.0348591 (PMC13186355; doi:10.1371/journal.pone.0348591)
Supplement: S2 Table — (XLSX) [file pone.0348591.s002.xlsx]

## Sheet: legend
Tank pair	The label for a pair of two tanks that contained the same number of larvae from the same clutch and of which one was non-enriched and the other enriched für pairwise comparison
Name	The genetic background of the line
DoF	day of fertilization, the day eggs were laid and the line created
Enriched?	Was there structural enrichment in the tank? (yes/no)
Number of 5 dpf larvae	The number of larvae that were transferred to the husbandry system for rearing.
tank size	the size of the home tanks (3.5 or 8 L)
Number of 90 dpf fish	The number of fish that were identified after rearing around 90 dpf.
identfied females for mating	The number of fish that were identified as females based on morphology and pigmentation during the first two mating.
Date	The date when the experiment was performed.
egg # tank	The number of eggs that were collected after mating from a single tank.
human presence?	Were humans present when pictures or movies were taken? (yes/no)
left half	The number of fish identified in the left half of a tank in a picture.
right half	The number of fish identified in the right half of a tank in a picture.
left third	The number of fish identified in the left third of a tank in a picture.
middle third	The number of fish identified in the middle third of a tank in a picture.
right third	The number of fish identified in the right third of a tank in a picture.
fish present in 8 L tank	The number of fish known to be in the tank, that could possibly be identified.
holding density	The fish per Liter ratio in the tank = fish present / 8L
detection rate (%)	The ratio of fish identified from all fish present in a tank.
CFU	colony forming units counted
isochromatic	Egg numbers from mating tank on isochromatic underground
gravel	Egg numbers from mating tank on gravel picture
gravel+plant	Egg numbers from mating tank on gravel picture with plant inside

## Sheet: figure3_4
Tank pair	Name	DoF	Enriched?	Number of 5 dpf larvae	Tank size (L)	Number of 90 dpf fish	identified females for mating	Date First mating	egg # Tank1	egg # Tank2	egg # Tank3	egg # Tank4	Date Second mating	egg # Tank5	egg # Tank6	egg # Tank7	egg # Tank8
1	elavl3:H2B-GCaMP6sjf5	2024-06-27	yes	30	8	29	18	2025-01-14	0	0	0	120	2025-01-23	80	130	240	260
1	elavl3:H2B-GCaMP6sjf5	2024-06-27	no	30	8	28	21	2025-01-22	0	0	200	230	2025-01-28	0	0	360	420
2	elavl3:H2B-GCaMP6sjf5	2024-06-27	yes	32	8	32	21	2025-01-22	100	180	220	230	2025-01-28	140	170	180	330
2	elavl3:H2B-GCaMP6sjf5	2024-06-27	no	30	8	27	19	2025-01-14	0	120	150	180	2025-01-23	0	0	30	240
3	Tübingen wildtype	2024-10-10	yes	37	8	33	18	2025-01-29	0	0	70	120	2025-02-06	30	30	260	310
3	Tübingen wildtype	2024-10-10	no	37	8	30	13	2025-01-30	0	70	90	130	2025-02-07	0	90	200	270
4	Tübingen wildtype	2024-10-10	yes	37	8	30	14	2025-01-30	0	0	130	140	2025-02-07	0	20	100	150
4	Tübingen wildtype	2024-10-10	no	37	8	28	11	2025-01-29	0	0	50	60	2025-02-06	70	160	200	270
5	HuC:GCaMP5ga4598	2025-01-09	yes	25	3.5	15	11	2025-04-08	0	0	54	65	2025-04-17	0	50	102	103
5	HuC:GCaMP5ga4598	2025-01-09	no	25	3.5	13	8	2025-04-08	0	0	52	80	2025-04-17	0	12	52	133
6	HuC:Gal4/UAS:RFP	2025-01-15	yes	25	3.5	19	13	2025-04-24	0	63	112	174	2025-05-27	0	0	68	244
6	HuC:Gal4/UAS:RFP	2025-01-15	no	25	3.5	14	10	2025-04-24	0	0	242	252	2025-05-27	0	143	244	267
7	mitfaw2	2025-02-13	yes	25	3.5	20	10	2025-05-20	0	16	27	70	2025-05-28	0	18	163	226
7	mitfaw2	2025-02-13	no	25	3.5	22	14	2025-05-20	7	25	40	46	2025-05-28	15	100	105	168
8	Tüpfel-Longfin wildtype	2025-04-29	yes	25	3.5	8	8	n.A.					n.A.
8	Tüpfel-Longfin wildtype	2025-04-29	no	25	3.5	12	7	2025-08-12	0	0	0	112	2025-08-19	0	152	184	480

## Sheet: figure5_6
Tank pair	Date	Enriched?	human presence?	left half	right half	left third	middle third	right third	fish present in 8 L tank	holding density	detection rate (%)
1	2025-06-05	yes	yes	5	15	0	10	10	28	3.5	71.4286
2	2025-06-05	yes	yes	12	14	6	10	10	30	3.75	86.6667
1	2025-06-05	no	yes	9	13	3	10	9	27	3.375	81.4815
2	2025-06-05	no	yes	14	10	9	9	6	26	3.25	92.3077
3	2025-06-05	yes	yes	6	12	1	9	8	31	3.875	58.0645
4	2025-06-05	yes	yes	12	14	4	11	11	30	3.75	86.6667
3	2025-06-05	no	yes	12	12	9	8	7	30	3.75	80
4	2025-06-05	no	yes	11	15	3	14	9	28	3.5	92.8571
5	2025-06-05	yes	yes	3	21	0	8	16	28	3.5	85.7143
6	2025-06-05	yes	yes	14	15	9	8	12	33	4.125	87.8788
7	2025-06-05	yes	yes	18	23	12	15	14	44	5.5	93.1818
8	2025-09-22	yes	yes	5	14	4	6	9	20	2.5	95
1	2025-06-10	yes	yes	7	14	3	9	9	28	3.5	75
2	2025-06-10	yes	yes	10	11	3	10	8	30	3.75	70
1	2025-06-10	no	yes	12	11	7	9	7	27	3.375	85.1852
2	2025-06-10	no	yes	13	10	7	10	6	26	3.25	88.4615
3	2025-06-10	yes	yes	8	21	6	8	15	31	3.875	93.5484
4	2025-06-10	yes	yes	12	15	5	14	8	30	3.75	90
3	2025-06-10	no	yes	10	16	1	15	10	30	3.75	86.6667
4	2025-06-10	no	yes	12	14	6	14	6	28	3.5	92.8571
5	2025-06-10	yes	yes	7	18	1	11	13	28	3.5	89.2857
6	2025-06-10	yes	yes	14	17	7	13	11	33	4.125	93.9394
7	2025-06-10	yes	yes	23	20	9	22	12	44	5.5	97.7273
8	2025-09-23	yes	yes	5	13	1	6	11	20	2.5	90
1	2025-06-11	yes	yes	7	20	3	10	14	28	3.5	96.4286
2	2025-06-11	yes	yes	12	16	5	11	12	30	3.75	93.3333
1	2025-06-11	no	yes	15	11	6	13	7	27	3.375	96.2963
2	2025-06-11	no	yes	13	11	6	13	5	26	3.25	92.3077
3	2025-06-11	yes	yes	8	15	2	14	7	31	3.875	74.1935
4	2025-06-11	yes	yes	4	20	0	9	15	30	3.75	80
3	2025-06-11	no	yes	9	13	6	9	7	30	3.75	73.3333
4	2025-06-11	no	yes	7	15	3	11	8	28	3.5	78.5714
5	2025-06-11	yes	yes	3	24	1	11	15	28	3.5	96.4286
6	2025-06-11	yes	yes	12	15	7	13	7	33	4.125	81.8182
7	2025-06-11	yes	yes	22	14	12	16	8	44	5.5	81.8182
8	2025-09-24	yes	yes	4	15	1	5	13	20	2.5	95
1	2025-06-12	yes	yes	8	18	5	8	13	28	3.5	92.8571
2	2025-06-12	yes	yes	14	14	4	13	11	30	3.75	93.3333
1	2025-06-12	no	yes	14	12	8	10	8	27	3.375	96.2963
2	2025-06-12	no	yes	10	14	3	14	7	26	3.25	92.3077
3	2025-06-12	yes	yes	7	13	5	8	7	31	3.875	64.5161
4	2025-06-12	yes	yes	12	14	6	13	7	30	3.75	86.6667
3	2025-06-12	no	yes	11	8	4	12	3	30	3.75	63.3333
4	2025-06-12	no	yes	12	4	6	7	3	28	3.5	57.1429
5	2025-06-12	yes	yes	10	16	4	10	12	28	3.5	92.8571
6	2025-06-12	yes	yes	16	13	9	11	9	33	4.125	87.8788
7	2025-06-12	yes	yes	19	20	9	17	13	44	5.5	88.6364
8	2025-09-25	yes	yes	4	14	2	6	10	20	2.5	90
1	2025-06-16	yes	yes	7	16	4	10	9	28	3.5	82.1429
2	2025-06-16	yes	yes	13	15	6	13	9	30	3.75	93.3333
1	2025-06-16	no	yes	12	13	5	11	9	27	3.375	92.5926
2	2025-06-16	no	yes	9	12	4	12	5	26	3.25	80.7692
3	2025-06-16	yes	yes	7	17	3	10	11	31	3.875	77.4194
4	2025-06-16	yes	yes	11	15	2	14	10	30	3.75	86.6667
3	2025-06-16	no	yes	10	12	5	11	6	30	3.75	73.3333
4	2025-06-16	no	yes	14	10	7	12	5	28	3.5	85.7143
5	2025-06-16	yes	yes	7	20	3	12	12	28	3.5	96.4286
6	2025-06-16	yes	yes	11	15	6	10	10	33	4.125	78.7879
7	2025-06-16	yes	yes	16	22	4	22	12	44	5.5	86.3636
8	2025-09-29	yes	yes	8	7	3	6	6	20	2.5	75
1	2025-06-17	yes	yes	10	15	3	13	9	28	3.5	89.2857
2	2025-06-17	yes	yes	12	16	6	13	9	30	3.75	93.3333
1	2025-06-17	no	yes	10	11	6	8	7	27	3.375	77.7778
2	2025-06-17	no	yes	11	12	8	8	7	26	3.25	88.4615
3	2025-06-17	yes	yes	7	16	4	8	10	31	3.875	74.1935
4	2025-06-17	yes	yes	7	18	3	11	11	30	3.75	83.3333
3	2025-06-17	no	yes	10	10	5	11	4	30	3.75	66.6667
4	2025-06-17	no	yes	10	11	4	9	8	28	3.5	75
5	2025-06-17	yes	yes	7	21	2	10	16	28	3.5	100
6	2025-06-17	yes	yes	13	18	5	13	13	33	4.125	93.9394
7	2025-06-17	yes	yes	14	18	7	16	9	44	5.5	72.7273
8	2025-09-30	yes	yes	8	10	6	5	7	20	2.5	90
1	2025-06-18	yes	yes	7	16	3	8	12	28	3.5	82.1429
2	2025-06-18	yes	yes	11	15	4	12	10	30	3.75	86.6667
1	2025-06-18	no	yes	13	11	6	12	6	27	3.375	88.8889
2	2025-06-18	no	yes	11	13	6	12	6	26	3.25	92.3077
3	2025-06-18	yes	yes	6	19	0	13	12	31	3.875	80.6452
4	2025-06-18	yes	yes	11	17	5	11	12	30	3.75	93.3333
3	2025-06-18	no	yes	12	11	6	11	6	30	3.75	76.6667
4	2025-06-18	no	yes	11	11	5	14	3	28	3.5	78.5714
5	2025-06-18	yes	yes	5	18	1	6	16	28	3.5	82.1429
6	2025-06-18	yes	yes	14	13	9	9	9	33	4.125	81.8182
7	2025-06-18	yes	yes	22	15	9	21	7	44	5.5	84.0909
8	2025-10-01	yes	yes	3	15	1	7	10	20	2.5	90
1	2025-06-19	yes	yes	9	14	3	12	8	28	3.5	82.1429
2	2025-06-19	yes	yes	11	16	5	15	7	30	3.75	90
1	2025-06-19	no	yes	11	14	6	13	6	27	3.375	92.5926
2	2025-06-19	no	yes	10	13	5	10	8	26	3.25	88.4615
3	2025-06-19	yes	yes	9	13	3	15	4	31	3.875	70.9677
4	2025-06-19	yes	yes	7	21	2	13	13	30	3.75	93.3333
3	2025-06-19	no	yes	12	11	3	15	5	30	3.75	76.6667
4	2025-06-19	no	yes	13	10	8	8	7	28	3.5	82.1429
5	2025-06-19	yes	yes	5	22	3	10	14	28	3.5	96.4286
6	2025-06-19	yes	yes	15	15	10	10	10	33	4.125	90.9091
7	2025-06-19	yes	yes	22	19	10	20	11	44	5.5	93.1818
8	2025-10-02	yes	yes	3	15	1	6	11	20	2.5	90
1	2025-06-20	yes	yes	8	16	2	11	11	28	3.5	85.7143
2	2025-06-20	yes	yes	10	18	6	9	13	30	3.75	93.3333
1	2025-06-20	no	yes	8	16	6	10	8	27	3.375	88.8889
2	2025-06-20	no	yes	8	14	3	11	8	26	3.25	84.6154
3	2025-06-20	yes	yes	8	12	3	11	6	31	3.875	64.5161
4	2025-06-20	yes	yes	11	13	5	11	8	30	3.75	80
3	2025-06-20	no	yes	11	12	6	10	7	30	3.75	76.6667
4	2025-06-20	no	yes	12	8	5	10	5	28	3.5	71.4286
5	2025-06-20	yes	yes	6	22	2	13	13	28	3.5	100
6	2025-06-20	yes	yes	12	18	10	10	10	33	4.125	90.9091
7	2025-06-20	yes	yes	10	22	6	11	15	44	5.5	72.7273
8	2025-10-06	yes	yes	28	72	22	33	44	20	2.5	90
1	2025-07-14	yes	no	8	13	5	8	8	28	3.5	75
1	2025-07-14	yes	no	10	12	6	6	10	28	3.5	78.5714
1	2025-07-14	yes	no	7	15	4	9	9	28	3.5	78.5714
1	2025-07-14	yes	no	10	14	2	14	8	28	3.5	85.7143
1	2025-07-14	yes	no	10	14	2	14	8	28	3.5	85.7143
1	2025-07-14	yes	no	8	14	4	12	6	28	3.5	78.5714
1	2025-07-14	yes	no	9	15	5	10	9	28	3.5	85.7143
1	2025-07-14	yes	no	11	13	5	9	10	28	3.5	85.7143
1	2025-07-14	yes	no	6	14	4	7	9	28	3.5	71.4286
2	2025-07-16	yes	no	11	13	3	14	7	30	3.75	80
2	2025-07-16	yes	no	12	13	6	10	9	30	3.75	83.3333
2	2025-07-16	yes	no	12	14	11	7	8	30	3.75	86.6667
2	2025-07-16	yes	no	12	12	6	12	6	30	3.75	80
2	2025-07-16	yes	no	13	6	4	11	4	30	3.75	63.3333
2	2025-07-16	yes	no	13	11	5	11	8	30	3.75	80
2	2025-07-16	yes	no	14	10	8	12	4	30	3.75	80
2	2025-07-16	yes	no	11	15	2	17	7	30	3.75	86.6667
2	2025-07-16	yes	no	12	11	6	10	7	30	3.75	76.6667
1	2025-07-15	no	no	15	11	6	11	9	27	3.375	96.2963
1	2025-07-15	no	no	11	13	5	10	9	27	3.375	88.8889
1	2025-07-15	no	no	11	12	4	12	7	27	3.375	85.1852
1	2025-07-15	no	no	11	12	6	8	9	27	3.375	85.1852
1	2025-07-15	no	no	11	10	7	9	5	27	3.375	77.7778
1	2025-07-15	no	no	8	16	5	7	12	27	3.375	88.8889
1	2025-07-15	no	no	10	15	7	9	9	27	3.375	92.5926
1	2025-07-15	no	no	15	10	6	13	6	27	3.375	92.5926
1	2025-07-15	no	no	12	12	5	11	8	27	3.375	88.8889
2	2025-07-17	no	no	10	10	6	7	7	26	3.25	76.9231
2	2025-07-17	no	no	8	11	5	9	5	26	3.25	73.0769
2	2025-07-17	no	no	8	10	4	7	7	26	3.25	69.2308
2	2025-07-17	no	no	11	12	6	11	6	26	3.25	88.4615
2	2025-07-17	no	no	8	11	2	11	6	26	3.25	73.0769
2	2025-07-17	no	no	6	13	2	12	5	26	3.25	73.0769
2	2025-07-17	no	no	7	12	3	11	5	26	3.25	73.0769
2	2025-07-17	no	no	11	8	5	9	5	26	3.25	73.0769
2	2025-07-17	no	no	11	10	5	10	6	26	3.25	80.7692
3	2025-07-24	yes	no	9	16	2	13	10	31	3.875	80.6452
3	2025-07-24	yes	no	11	12	3	15	5	31	3.875	87.0968
3	2025-07-24	yes	no	6	18	0	14	10	31	3.875	77.4194
3	2025-07-24	yes	no	8	14	4	11	7	31	3.875	70.9677
3	2025-07-24	yes	no	10	12	6	10	6	31	3.875	70.9677
3	2025-07-24	yes	no	7	12	2	10	7	31	3.875	61.2903
3	2025-07-24	yes	no	10	13	5	12	6	31	3.875	74.1935
3	2025-07-24	yes	no	10	10	3	9	8	31	3.875	64.5161
3	2025-07-24	yes	no	11	9	4	9	7	31	3.875	64.5161
4	2025-07-22	yes	no	9	15	7	7	10	30	3.75	80
4	2025-07-22	yes	no	7	11	3	7	8	30	3.75	60
4	2025-07-22	yes	no	13	12	8	11	6	30	3.75	83.3333
4	2025-07-22	yes	no	11	7	2	11	5	30	3.75	60
4	2025-07-22	yes	no	5	13	2	8	8	30	3.75	60
4	2025-07-22	yes	no	8	10	5	7	6	30	3.75	60
4	2025-07-22	yes	no	9	11	5	6	9	30	3.75	66.6667
4	2025-07-22	yes	no	9	13	3	14	5	30	3.75	73.3333
4	2025-07-22	yes	no	11	9	6	10	5	30	3.75	66.6667
3	2025-07-23	no	no	9	10	6	7	6	30	3.75	63.3333
3	2025-07-23	no	no	12	8	8	7	5	30	3.75	66.6667
3	2025-07-23	no	no	6	12	3	9	6	30	3.75	60
3	2025-07-23	no	no	10	7	6	4	7	30	3.75	56.6667
3	2025-07-23	no	no	12	9	4	9	8	30	3.75	70
3	2025-07-23	no	no	9	11	7	7	6	30	3.75	66.6667
3	2025-07-23	no	no	11	8	3	11	5	30	3.75	63.3333
3	2025-07-23	no	no	5	8	4	6	3	30	3.75	43.3333
3	2025-07-23	no	no	7	13	5	10	5	30	3.75	66.6667
4	2025-07-21	no	no	7	11	5	4	9	28	3.5	64.2857
4	2025-07-21	no	no	10	11	7	7	7	28	3.5	75
4	2025-07-21	no	no	17	7	11	8	5	28	3.5	85.7143
4	2025-07-21	no	no	14	7	8	11	2	28	3.5	75
4	2025-07-21	no	no	10	10	9	5	6	28	3.5	71.4286
4	2025-07-21	no	no	10	5	4	9	2	28	3.5	53.5714
4	2025-07-21	no	no	9	6	5	6	4	28	3.5	53.5714
4	2025-07-21	no	no	15	5	8	7	5	28	3.5	71.4286
4	2025-07-21	no	no	11	8	6	8	5	28	3.5	67.8571
5	2025-08-12	yes	no	10	13	5	8	10	28	3.5	82.1429
5	2025-08-12	yes	no	12	12	5	11	8	28	3.5	85.7143
5	2025-08-12	yes	no	14	13	5	13	9	28	3.5	96.4286
5	2025-08-12	yes	no	10	11	4	10	7	28	3.5	75
5	2025-08-12	yes	no	13	10	7	11	5	28	3.5	82.1429
5	2025-08-12	yes	no	10	11	4	11	6	28	3.5	75
5	2025-08-12	yes	no	15	12	8	12	7	28	3.5	96.4286
5	2025-08-12	yes	no	8	16	5	11	8	28	3.5	85.7143
5	2025-08-12	yes	no	9	14	6	10	7	28	3.5	82.1429
6	2025-09-23	yes	no	8	15	4	9	10	33	4.125	69.697
6	2025-09-23	yes	no	11	13	7	8	9	33	4.125	72.7273
6	2025-09-23	yes	no	11	10	6	10	5	33	4.125	63.6364
6	2025-09-23	yes	no	15	10	10	7	8	33	4.125	75.7576
6	2025-09-23	yes	no	11	14	5	13	7	33	4.125	75.7576
6	2025-09-23	yes	no	12	10	5	10	7	33	4.125	66.6667
6	2025-09-23	yes	no	13	16	6	13	10	33	4.125	87.8788
6	2025-09-23	yes	no	9	12	4	10	7	33	4.125	63.6364
6	2025-09-23	yes	no	11	12	4	10	9	33	4.125	69.697
7	2025-08-19	yes	no	15	20	10	15	10	44	5.5	79.5455
7	2025-08-19	yes	no	12	20	7	12	13	44	5.5	72.7273
7	2025-08-19	yes	no	13	17	6	13	11	44	5.5	68.1818
7	2025-08-19	yes	no	13	16	5	13	11	44	5.5	65.9091
7	2025-08-19	yes	no	16	18	9	15	10	44	5.5	77.2727
7	2025-08-19	yes	no	14	20	5	18	11	44	5.5	77.2727
7	2025-08-19	yes	no	16	18	9	16	9	44	5.5	77.2727
7	2025-08-19	yes	no	14	18	7	15	10	44	5.5	72.7273
7	2025-08-19	yes	no	16	17	8	17	8	44	5.5	75
8	2025-09-22	yes	no	2	14	1	5	10	20	2.5	80
8	2025-09-22	yes	no	8	8	5	5	6	20	2.5	80
8	2025-09-22	yes	no	5	12	3	6	8	20	2.5	85
8	2025-09-22	yes	no	7	9	2	8	6	20	2.5	80
8	2025-09-22	yes	no	6	5	2	5	4	20	2.5	55
8	2025-09-22	yes	no	7	8	2	8	5	20	2.5	75
8	2025-09-22	yes	no	8	8	4	6	6	20	2.5	80
8	2025-09-22	yes	no	5	11	2	5	9	20	2.5	80
8	2025-09-22	yes	no	6	10	1	10	6	20	2.5	80

## Sheet: figure7
Tank pair	Enriched?	CFU_1	CFU_2	CFU_3
1	yes	4680	1720	1360
1	no	2620	2100	2440
2	yes	4120	1640	960
2	no	1160	38000	57000

## Sheet: figure8
Date	isochromatic	gravel	gravel+plant
12.02.2025	49	0	125
13.02.2025	98	99	13
12.03.2025	0	248	106
13.03.2025	0	107	155
19.03.2025	121	96	263
20.03.2025	225	81	95
25.03.2025	72	0	312
26.03.2025	131	68	0
02.04.2025	185	89	110
03.04.2025	192	200	154
08.04.2025	90	88	192
10.04.2025	79	201	85
23.04.2025	181	140	102
23.04.2025	162	173	41
24.04.2025	225	0	93
30.04.2025	171	188	194
07.05.2025	33	67	0
14.05.2025	257	157	121
15.05.2025	270	278	94
21.05.2025	237	30	333
22.05.2025	191	92	232
04.06.2025	229	264	211
03.07.2025	7	137	107
16.07.2025	248	145	103
17.07.2025	279	163	123
